# Supplementary material for: Antioxidant Defenses and Poly(ADP-Ribose) Polymerase (PARP) Activity Provide “Radioresilience” Against Ionizing Radiation-Induced Stress in Dwarf Bean Plants
Source: Antioxidants (Basel). 2025 Feb 25;14(3):261. doi: 10.3390/antiox14030261 (PMC11939814; doi:10.3390/antiox14030261)
Supplement: Supplementary file 1 [file antioxidants-14-00261-s001.zip]

Archive with 7 entries (7 files):
- Figures Caption.pdf
- Figure_S1.pdf
- Figure_S2.pdf
- Figure_S3.pdf
- Figure_S4.pdf
- Figure_S5.pdf
- Supplementary tables.pdf
